# Supplementary material for: Regulatory T cells in the mouse hypothalamus control immune activation and ameliorate metabolic impairments in high-calorie environments
Source: Nat Commun. 2025 Mar 20;16:2744. doi: 10.1038/s41467-025-57918-z (PMC11926360; doi:10.1038/s41467-025-57918-z)
Supplement: Supplementary file 4 — Source Data [file 41467_2025_57918_MOESM4_ESM.xlsx]

## Sheet: Info
	Title:	Regulatory T cells in the murine hypothalamus control immune activation and improve metabolic impairments upon high-calorie environments
	Autors:	Maike Becker, Stefanie Kälin, Anne H. Neubig, Michael Lauber, Daria Opaleva, Hannah Hipp, Victoria K. Salb, Verena B. Ott, Beata Legutko, Roland E. Kälin, Markus Hippich, Martin G. Scherm, Lucas F. R. Nascimento, Isabelle Serr, Fabian Hosp, Alexei Nikolaev, Alma Mohebiany, Martin Krueger, Bianca Flachmeyer, Michael W. Pfaffl, Bettina Haase, Chun-Xia Yi, Sarah Dietzen, Tobias Bopp, Stephen C. Wood…
	Journal:	Nature Communications
	Year:	2025

## Sheet: Figure 1
Figure 1
f	CD4+ T cells per HPF
	vessel ass.	non-vessel associated
	20	2
	15	1
	11	1
	4	1
	3	1
	3	2
	4	1
	16	3
	4	4
	50	5
	30	6
	21	3
	3	2
	33	3
	42	1
	3	3
	5	5
	26	1
	37	1
	45	1
	34	1
	3	1
	21	1
	43	2
	26
	23

## Sheet: Figure 2
Figure 2
c	CD4+ T cells per HPF
	vessel ass.	non-vessel associated
	3	1
	5	3
	26	5
	37	1
	45	1
	34	1
	3	1
	21	1
	43	1
	26	2
	23
d	CD4+ lectin+ (per HPF)
	SD	HFHSD
	20	3
	15	5
	11	26
	4	37
	3	45
	3	34
	4	3
	16	21
	4	43
	50	26
	30	23
	21
	3
	33
	42
e	CD4+ lectin- (per HPF)
	SD	HFHSD
	2	1
	1	3
	1	5
	1	1
	1	1
	2	1
	1	1
	3	1
	4	1
	5	2
	6
	3
	2
	3
g	CD25+ Foxp3 GFP+ (% of CD4+)
	hypothalamus standard diet	hypothalamus 8 weeks HFHS diet	hypothalamus 16 weeks HFHS diet	hypothalamus 21 wks HFHS diet	hypothalamus 48 weeks HFHS diet	rest brain standard diet	rest brain 8 weeks HFHS diet	rest brain 16 weeks HFHS diet	rest brain 21 wks HFHS diet	rest brain 48 weeks HFHS diet
	4.31	4.65	0	0	0	5.67	3.38	5.39	4.03	2.6
	4.76	4.8	0.7	2.69	2.94	3.57	4.65	5.75	4.18	6.67
	6.67	3.38	7.4	4.18	3.97	2.49	4.8	5.41	4	1.6
	8.7	3.76	2.26	0	2.17	2.97	8.04	6.67	4.2	8
	6.67	3.7	0	3.69	0	9.44		0	4.2	1
	6.56	2.9	1.5	5.18	1.5	6.61			3.2	3
	5.83	5.2	3.41	1.1	0	9.08			4.4	5.2
	7.15	4	2.26	0.8	0	3.22			3.9	7.5
	5.41		2.7			5.68
	6.45		9.6			6.75
	9.09		0
	6.5		1.8
	9.4		1.9
	5.2		4.2
	4.7		5.4
	5.9		1.6
i	CD62Llow (% of CD4+)
	hypothalamus standard diet	hypothalamus 16 wk HFHS diet	rest brain standard diet	rest brain 16 wk HFHS diet
	14.3	69.7	20.4	20.4
	37.9	90	25.4	21.1
	20	52.9	18.2	48
	36	80	23.4	30
	11	29.5	28.5	40.4
	52	57.7	29.3	27
	12	93.2	22.8	34
	10	48	26.5	26
	18	83.3
	29	84.5
	11	89.4
	17	71.8
	44	58.1
	9	63.9
	47.4	87.1
j	CD44hi (% of CD4+)
	hypothalamus standard diet	hypothalamus 16 wk HFHS diet	rest brain standard diet	rest brain 16 wk HFHS diet
	2.8	15.6	15	25.4
	4.6	6.5	8	31.1
	5.2	18.4	22	16
	1.9	9.2	17.3	31.2
	3.4	16.6	11.2	29.5
	4.3	13.3	9.5	17.8
	5.2	8.5	19.8	19.3
	3.7	13.2	16.7	26.55
m	CD44hi CD62Llow (% of Foxp3-CD4+)
	Hypo SD	Hypo HFHSD	rest brain SD	rest brain HFHSD
	8.62	39.6	9.54	27.1
	6.67	28.1	9.92	24
	16.7	50	13.1	21.2
	14.3	20.6	11.4	17.3
	29.9	22.7	12.4	43.1
			15.6	34.3
			17.3	25.6
			13.9	30.3
			17.3	53.3
			39	21.1
			12.1	21.4
			13.2	18.4
			26.5	23.5
			22.2	60
			21.8	16.9
			13.8	16.3
			29.9	18.9
			31.8	18.4
			24.6
n	CD25+ Foxp3 GFP+ (% of CD4+)
	lymph nodes standard diet	lymph nodes 16 wk HFHS diet	lymph nodes 48 wk HFHS diet
	5.76	11.4	13.2
	5.74	12.8	12.8
	5.29	7.5	11.8
	5.36	12	14.9
	9.31	6.7	9.5
	9.37	11.3	12
	9.29	14.5	14.3
	11.9		9
o	CD62Llow (% of CD4+)
	lymph nodes standard diet	lymph nodes 16 wk HFHS diet	lymph nodes 48 wk HFHS diet
	9.7	11.7	19.5
	11.3	29.7	20.8
	10.5	16.2	21.8
	14.2	31.5	22.3
	16.4	11.2	17.5
	11.8	32.2
	29.3	18.3
	16.1	37.2
p	CD25+ Foxp3 GFP+ (% of CD4+)
	hypothalamus standard diet	hypothalamus 8 weeks HFHS diet	hypothalamus 16 weeks HFHS diet	rest brain standard diet	rest brain 8 weeks HFHS diet	rest brain 16 weeks HFHS diet
	7.41	5.48	4.55	9.76	9.33	7.2
	9.09	4.11	4.55	10	5.07	9.4
	9.12	4.7	4.17	6.49	8.81	10.1
	11.1	4.2	4.4	8.85	4.75	5.4
	9.2	3.6	3.9	9.74	7.9	6.3
	7.5	5.5	4.9			8.6
	11.3	4.1	5.2
	9.3	3.9	3.1
q	CD25++ (% of CD4+)
	hypothalamus ob/ob	rest brain ob/ob
	3.23	8.29
	6.25	9.21
	5	8.7
	3.23	10.9
	3.1	12.1
	6.5	10.2
	4.4	9.9
	4.1	6.8

## Sheet: Figure 3
Figure 3
e	FC (UP in HFD)
	Ccl5	48.37
	Tcf12	25.11
	Cxcr3	24.01
	Cd226	10.28
	Mtor	9.39
	Cxcr6	9.39
	Lamp2	8.7
	Rora	7.98
	Lamtor4	6.07
	Irak1	5.61
	Ccr2	5.37
	Il1rl1	5.07
	Itgav	4.33
	Icos	3.49
	Il10ra	3.26
	Lamtor2	3.17
	Ctla4	3.13
	Ctsd	2.98
	Hif1a	2.98
	Ifng	2.71
	Tnfrsf14	2.52
	Il16	2.27
	Lamtor3	2.22
	Leprot	2.15
	Il2ra	2.05
	Itga4	0.5
	Lamtor1	0.42
	Irf1	0.34
	Nrp	0.26
	Ccr7	0.18
	Nfat5	0.13
	Tgfbr1	0.1
f	FC (UP in HFD)
	Leprot	37.14
	Il7r	25.94
	Cxcr4	8.71
	Leprotl1	7.86
	Itga4	7.37
	Irf1	6.01
	Lamtor5	4.75
	Sell	3.86
	Adam17	3.62
	Cxcr5	3.58
	Icos	3.53
	Itgb1	3.45
	Txnip	2.61
	Ccr7	2.42
	Il16	2.34
	Rictor	0.4
	Il6ra	0.3
	Cish	0.22
	Foxo1	0.09
g	fold change
	Ccr7 standard diet	Ccr7 HFHS diet	Cd226 standard diet	Cd226 HFHS diet	Cxcr3 standard diet	Cxcr3 HFHS diet	Ifng standard diet	Ifng HFHS diet
	6.93	26.45	3.33	16.36	2.5	12.13	0.01	9.78
	0	23.22	0	22.62	0	30.79	3.47	13.09
	8.07	8.2	12.82	9.93	9.17	22.39	8.99	14.22
	5.03	7.01	6.67	10.2	8.73	15.39	4.77	9.25

## Sheet: Figure 4
Figure 4
b	CD11b+ CD45hi (% of live)
	macrophages standard diet	macrophages HFHS diet
	0.682	1.79
	0.793	1.33
	0.133	1.67
	0.5	1.1
	0.1	1.99
	1.2	0.9
	0.6	0.5
	0.8	1.1
c	CD80 MFI microglia
	standard diet	HFHS diet
	677	1210
	589	1343
	712	1098
	800	900
	534	1602
	712	1543
	915	1102
	489	1348
d	CD86 MFI microglia
	standard diet	HFHS diet
	176	274
	187	323
	201	345
	110	321
	301	188
	268	349
	198	392
	211	321
e	MHCII MFI microglia
	standard diet	HFHS diet
	1109	2909
	1433	3278
	1265	3148
	1276	2765
	1123	3212
	1145	2765
	1111	3022
	1024	3122
f	CD40 MFI microglia
	standard diet	HFHS diet
	193	363
	210	306
	178	398
	110	320
	228	278
	198	329
	173	311
	188	316

## Sheet: Figure 5
Figure 5
a	CD80+ (% of microglia)
BL6	vehicle	mCD25 Treg depletion
	16.7	17.5
	11.1	21
	15	17.6
	19	18.7
	18.2	22
	19.2	18.2
b	CD86+ (% of microglia)
BL6	vehicle	mCD25 Treg depletion
	9.23	10.1
	7.93	8.78
	6.55	10.3
	10.8	12
	1.37	11.5
	7.1	9.2
c	MHCII+ (% of microglia)
BL6	vehicle	mCD25 Treg depletion
	0.409	0.84
	0.35	0.642
	0.301	0.1
	0.6	0.839
	0.23	0.8
	0.18	0.6
d	CD80+ (% of microglia)
Balb/c	vehicle	mCD25 Treg depletion
	3.86	5.86
	5.34	7
	4.3	3.5
	4.4	7.24
	5.1	6.55
	4.8	7.9
e	CD86+ (% of microglia)
Balb/c	vehicle	mCD25 Treg depletion
	5.66	6.62
	1.34	1.37
	5.96	7.62
	1.14	1.27
	6.2	8.5
	2.9	7.3
f	MHCII+ (% of microglia)
Balb/c	vehicle	mCD25 Treg depletion
	0.231	0.224
	0.446	0.588
	0.121	0.623
	0.623	0.112
	0.435	0.723
	0.345	0.678
g	CD80+ (% of macrophages)
	vehicle	mCD25 Treg depletion
	44	43.8
	39.5	46.2
	41.5	35.7
	32.8	36.8
	46	49.2
	32.5	38.3
h	CD86+ (% of macrophages)
	vehicle	mCD25 Treg depletion
	11.1	23.1
	4	21.7
	8.96	12
	12.3	18.7
	6.2	13.8
	7.9	22.8
i	MHCII+ (% of macrophages)
	vehicle	mCD25 Treg depletion
	4	7.24
	11.1	30.8
	5.66	19.6
	4.26	5.26
	6.2	15.9
	9.3	22.8

## Sheet: Figure 6
Figure 6
b	CD11b+ CD45hi (% of live)
	HFHS diet	HFHS diet + Treg depletion
	0.121	0.944
	0.264	0.467
	0.301	0.741
	0.251	0.247
	0.1	0.823
	0.38	0.97
ttest	0.00404655
c	CD80+ (% of microglia)
	HFHS diet	HFHS diet + Treg depletion
	6.73	22.8
	11.3	18.2
	13.3	24.9
	9.9	21.7
	20.8	19.7
	10.2	22.2
d	CD86+ (% of microglia)
	HFHS diet	HFHS diet + Treg depletion
	2.23	4.25
	3.36	3.12
	3.69	4.13
	3.73	3.19
	2.3	3.1
	2.9	3.7
	2.8	4.1
	3.5	3.7
e	MHCII+ (% of microglia)
	HFHS diet	HFHS diet + Treg depletion
	1.08	2.36
	2.8	1.31
	2.05	2.95
	2.7	2.4
	1.1	2.2
	2.2	3.4
h	CD80+ (% of macrophages)
	HFHS diet	HFHS diet + Treg depletion
	38	57
	23.5	59.2
	36.8	45.4
	24.5	42.4
	37.6	29.2
	29.3	60.1
i	CD86+ (% of macrophages)
	HFHS diet	HFHS diet + Treg depletion
	2	14.7
	12.3	19.2
	5.26	18.4
	3	10.2
	4.4	11
	12.9	20.1
j	MHCII+ (% of macrophages)
	HFHS diet	HFHS diet + Treg depletion
	10	21
	14.1	22.4
	7.05	19.4
	21.1	22.5
	19	16.4
	5.3	18.3
l	CD44hi (% of CD4+)
	hypothalamus HFHS diet	hypothalamus HFHS + Treg depletion	rest brain HFHS diet	rest brain HFHS + Treg depletion
	17.4	71.9	28.2	61.7
	41.3	76.7	37.3	57.8
	42.8	73.5	37.2	56.4
	52	67.8	41.1	58.2
	21.2	76.9	24.8	42.8
	59.3	66.2	34.6	59.7
m	Ki67+ (% of CD4+)
	hypothalamus HFHS diet	hypothalamus HFHS + Treg depletion	rest brain HFHS diet	rest brain HFHS + Treg depletion
	13	26.4	26	39
	19.6	25	27.1	46.2
	29.4	25.6	25	36.9
	20.8	33.9	20.1	43.6
	15.2	28.2	29.6	36.3
	27.3	29.8	27.4	45.7

## Sheet: Figure 7
Figure 7
a	Foxp3+ (% of live CD4+)
	time (d)	vehicle								anti-IL2/IL2 Ab compl									Šídák's multiple comparisons test	Mean Diff,	95,00% CI of diff,	Below threshold?	Summary	Adjusted P Value		Test details	Mean 1	Mean 2	Mean Diff,	SE of diff,	N1	N2	t	DF
	0	9.22	8.05	8.02	9.21	6.91	8.04	9.35	9.04	8	10.3	7.88	7	10.7	5.15	8.5	8.52		Row 1	0.2237	-5,605 to 6,052	No	ns	>0,9999		Row 1	8.48	8.256	0.2237	2.026	8	8	0.1104	56
	5	10.2	22.2	9.52	12.3	20.7	25	11.1	10	70.4	73.6	78.1	78.9	81.9	82.4	84.7	71		Row 2	-62.5	-68,33 to -56,67	Yes	****	<0,0001		Row 2	15.13	77.63	-62.5	2.026	8	8	30.84	56
	8	7.96	9.43	7.96	7.43	7.13	5.99	7.45	8.78	24.9	17.5	39.6	38.7	40	37.6	46.1	43.3		Row 3	-28.2	-34,02 to -22,37	Yes	****	<0,0001		Row 3	7.766	35.96	-28.2	2.026	8	8	13.91	56
	14	9.03	8.77	8.34	6.98	5.49	5.92	8.15	8.47	28.2	25.4	44	25.9	30.8	35.6	38.1	33.9		Row 4	-25.09	-30,92 to -19,27	Yes	****	<0,0001		Row 4	7.644	32.74	-25.09	2.026	8	8	12.38	56
	21	8.59	10.3	8.86	8.51	10.5	10.3	8.9	9.94	29	28.4	31	28.7	37.7	33.8	35	33		Row 5	-22.59	-28,42 to -16,76	Yes	****	<0,0001		Row 5	9.488	32.08	-22.59	2.026	8	8	11.15	56
	28	8.9	9.26	8.11	8.08	6.91	8.04	7.53	8.83	15	31.4	41.2	31.7	45.9	37.4	47.7	36.3		Row 6	-27.62	-33,45 to -21,79	Yes	****	<0,0001		Row 6	8.208	35.83	-27.62	2.026	8	8	13.63	56
	35	8.54	7.71	4.78	5.02	7.92	4.57	6.64	9.8	31.2	21.5	23.3	31.4	17.2	22.3	31.1	26.9		Row 7	-18.74	-24,57 to -12,91	Yes	****	<0,0001		Row 7	6.873	25.61	-18.74	2.026	8	8	9.248	56
	42	9.45	7.77	7.79	9.68	7.28	8.68	8.51	8.88	30.1	25	36.4	32.3	27.1	28.4	42.2	39.1		Row 8	-24.07	-29,90 to -18,24	Yes	****	<0,0001		Row 8	8.505	32.58	-24.07	2.026	8	8	11.88	56
	49	8.72	6.53	8.2	7.61	7.46	7.63	8.76	9.31	42.3	41.6	38.7	46.6	38.2	31.4	46.5	39.2		Row 9	-32.54	-38,36 to -26,71	Yes	****	<0,0001		Row 9	8.028	40.56	-32.54	2.026	8	8	16.06	56
b	CD44hi (% of non-Tregs)
	time (d)	vehicle								anti-IL2/IL2 Ab compl									Šídák's multiple comparisons test	Mean Diff,	95,00% CI of diff,	Below threshold?	Summary	Adjusted P Value		Test details	Mean 1	Mean 2	Mean Diff,	SE of diff,	N1	N2	t	DF
	0	10.4	22.6	16.4	16.4	16.2	19.4	25.1	21.2	9.27	8.51	15.6	11.9	18.6	15.8	13.8	18.8		Row 1	4.428	-2,309 to 11,16	No	ns	0.448		Row 1	18.46	14.04	4.428	2.342	8	8	1.89	56
	5	10	28.6	10.5	6.12	26.7	25.9	12.5	30.8	33.3	9.52	35.3	26.5	51.2	33.3	28.6	74.8		Row 2	-17.68	-24,41 to -10,94	Yes	****	<0,0001		Row 2	18.89	36.57	-17.68	2.342	8	8	7.546	56
	8	18.1	16	14.9	11.5	10.9	14.3	10	13.8	13.3	10.8	22.9	20.6	23.6	21.3	21.2	32.6		Row 3	-7.1	-13,84 to -0,3633	Yes	*	0.0327		Row 3	13.69	20.79	-7.1	2.342	8	8	3.031	56
	14	8.83	12.4	7.53	9.74	6.67	7.69	8.77	6.53	5.49	4.88	8.08	8.98	6.67	9.39	7.24	9.26		Row 4	1.021	-5,715 to 7,758	No	ns	>0,9999		Row 4	8.52	7.499	1.021	2.342	8	8	0.436	56
	21	6.47	5.65	4.24	8.34	4.59	4.65	3.78	2.66	3.83	5.74	3.35	3.63	1.19	8.05	6.34	6.87		Row 5	0.1725	-6,564 to 6,909	No	ns	>0,9999		Row 5	5.048	4.875	0.1725	2.342	8	8	0.07365	56
	28	8.15	7.3	6.45	6.43	7.23	6.82	6.05	5.7	3.92	4.26	5.36	5.16	10.7	6.69	8.33	7.4		Row 6	0.2888	-6,448 to 7,025	No	ns	>0,9999		Row 6	6.766	6.478	0.2888	2.342	8	8	0.1233	56
	35	8.16	7.62	7.59	6.86	7.23	5.95	7.13	8.69	5.04	6.53	5.16	6.26	7.36	4.78	6.05	7.17		Row 7	1.36	-5,377 to 8,097	No	ns	0.9994		Row 7	7.404	6.044	1.36	2.342	8	8	0.5807	56
	42	11.7	6.21	11	11.4	11.3	9.76	12	9.6	5.1	9.27	7.34	8.06	9.24	5.61	7.57	9.77		Row 8	2.626	-4,110 to 9,363	No	ns	0.9389		Row 8	10.37	7.745	2.626	2.342	8	8	1.121	56
	49	11.3	8.82	10.2	8.02	8.36	9.71	10	10.6	5.12	7.66	5.36	8.28	7.75	7.61	7.56	7.33		Row 9	2.543	-4,194 to 9,279	No	ns	0.9495		Row 9	9.626	7.084	2.543	2.342	8	8	1.086	56
c	body weight (g)																		Two way ANOVA
	time (d)	vehicle								anti-IL2/IL2 Ab compl									Šídák's multiple comparisons test	Mean Diff,	95,00% CI of diff,	Below threshold?	Summary	Adjusted P Value		Test details	Mean 1	Mean 2	Mean Diff,	SE of diff,	N1	N2	t	DF
	0	25.2	24.5	23.3	23	25.6	23.9	23.4	24.3	23.6	25.8	23.6	24.9	25.8	25.3	23	24.3		Row 1	0.3875	-2,908 to 3,683	No	ns	>0,9999		Row 1	24.54	24.15	0.3875	1.099	8	8	0.3524	238
	4	24.8	25	23.4	23.5	25.5	23.6	23.4	24.3	23.3	25.6	23.2	25.2	25.6	25	22.7	24.1		Row 2	0.15	-3,145 to 3,445	No	ns	>0,9999		Row 2	24.34	24.19	0.15	1.099	8	8	0.1364	238
	7	26.5	26.9	24	24.6	27.3	25.6	25.7	25.7	25	27.6	24.6	25.5	27.3	26.4	24.8	25.8		Row 3	0.0875	-3,208 to 3,383	No	ns	>0,9999		Row 3	25.88	25.79	0.0875	1.099	8	8	0.07958	238
	11	27.7	26.6	24.6	24.8	28	26.2	27	27	24.7	27.9	24	25.2	27	26.3	24.6	25.8		Row 4	-0.8	-4,095 to 2,495	No	ns	>0,9999		Row 4	25.69	26.49	-0.8	1.099	8	8	0.7276	238
	14	27.3	28.6	25.1	25.1	28.2	26.7	27.8	27.3	25	28	24.1	25.4	27	26.4	24.7	26.4		Row 5	-1.138	-4,433 to 2,158	No	ns	0.9978		Row 5	25.88	27.01	-1.138	1.099	8	8	1.035	238
	18	27.9	29.5	25.8	26	29.3	27.9	29.5	28.1	25.4	28.5	23.5	23.6	27.3	26.7	24.1	26.1		Row 6	-2.35	-5,645 to 0,9455	No	ns	0.4406		Row 6	25.65	28	-2.35	1.099	8	8	2.137	238
	21	27.6	30.6	26.5	26.5	29.8	28.4	30.5	28.3	26	29.7	24.4	26.3	28	26.8	24.7	26.5		Row 7	-1.975	-5,270 to 1,320	No	ns	0.728		Row 7	26.55	28.53	-1.975	1.099	8	8	1.796	238
	25	30	32.7	27.5	26.8	30.9	29	31.5	29.8	26	30.4	23.9	27.2	28.3	27.2	25.3	27.3		Row 8	-2.825	-6,120 to 0,4705	No	ns	0.1686		Row 8	26.95	29.78	-2.825	1.099	8	8	2.569	238
	28	31	34.1	28.5	28	32.7	31.2	34.1	30.8	26.5	31.2	24.7	27.5	29.4	27.9	26	27.7		Row 9	-3.688	-6,983 to -0,3920	Yes	*	0.0156		Row 9	27.61	31.3	-3.688	1.099	8	8	3.354	238
	32	31.6	34.1	28.5	28	32.7	31.2	34.1	30.8	26.9	31.9	24.2	28.3	29.5	27.9	25.9	27.9		Row 10	-3.563	-6,858 to -0,2670	Yes	*	0.023		Row 10	27.81	31.38	-3.563	1.099	8	8	3.24	238
	35	31.7	34.2	28.8	28.4	32.1	31.5	33	30.5	27	31.4	24.9	28.1	30.8	28.8	26.8	26.7		Row 11	-3.213	-6,508 to 0,08299	No	ns	0.0629		Row 11	28.06	31.28	-3.213	1.099	8	8	2.922	238
	40	32.3	35.8	29	29.5	33	32.7	35.3	31.7	26.5	32.6	25	28.5	31.8	28.4	26.9	25.2		Row 12	-4.3	-7,595 to -1,005	Yes	**	0.002		Row 12	28.11	32.41	-4.3	1.099	8	8	3.911	238
	42	33.3	36.6	29.5	29.8	33.4	32.9	35.7	31.9	27.5	33.2	25.1	28.5	31.7	28.5	27	29.3		Row 13	-4.038	-7,333 to -0,7420	Yes	**	0.005		Row 13	28.85	32.89	-4.038	1.099	8	8	3.672	238
	46	33.5	37.8	29.6	30.1	34.5	34.5	37.8	33.3	26.7	33.1	24.6	28.3	31.4	28.4	26.9	30.4		Row 14	-5.163	-8,458 to -1,867	Yes	****	<0,0001		Row 14	28.73	33.89	-5.163	1.099	8	8	4.695	238
	49	34.3	38.3	30.2	30.5	35.9	35.3	38.8	34.2	27.2	33.4	25	28.9	32.3	28.2	27.5	31.2		Row 15	-5.475	-8,770 to -2,180	Yes	****	<0,0001		Row 15	29.21	34.69	-5.475	1.099	8	8	4.98	238
	54	34.8	38.9	30.3	30.4	36.6	36.4	40.3	34.5	26.6	33.2	24	28.6	32.2	27.9	28.3	31.9		Row 16	-6.188	-9,483 to -2,892	Yes	****	<0,0001		Row 16	29.09	35.28	-6.188	1.099	8	8	5.628	238
	56	34.5	38.4	30.4	30.7	36.4	35.9	39.4	34.3	26.7	32.6	24.8	29	32.8	27.8	27.9	31.3		Row 17	-5.888	-9,183 to -2,592	Yes	****	<0,0001		Row 17	29.11	35	-5.888	1.099	8	8	5.355	238
d	qPCR data, Ccl5 expression in hypo
	vehicle	anti-IL2/IL2 Ab compl
	12.66	11.07
	11.98	11.28
	11.57	10.91
	11.97
e	adipose tissue weights
	SAT (mg)			SAT (% of BW)			VAT (mg)			VAT (% of BW)
	vehicle	anti-IL2/IL2 Ab compl	p value	vehicle	anti-IL2/IL2 Ab compl	p value	vehicle	anti-IL2/IL2 Ab compl	p value	vehicle	anti-IL2/IL2 Ab compl	p value
	516	149	0.00537266	1.496	0.558	0.00647119	985	389	0.002714	2.855	1.457	0.00258624
	845	357		2.201	1.095		2052	715		5.344	2.193
	298	197		0.98	0.794		553	291		1.819	1.173
	290	151		0.945	0.521		736	350		2.397	1.207
	591	389		1.624	1.186		1436	922		3.945	2.811
	692	185		1.928	0.665		1611	388		4.487	1.396
	986	344		2.503	1.233		1921	574		4.876	2.057
	401	317		1.169	1.013		1178	782		3.434	2.498
f	ip glucose tolerance test (ipGTT), 4 weeks, blood glucose in mg/dl
	time (min)	vehicle								anti-IL2/IL2 ab compl
	0	211	145	245	181	166	191	169	144	174	168	165	168	162	191	183	193
	15	423	438	497	533	483	502	494	400	410	431	353	403	389	337	327	391
	30	461	470	531	584	571	451	496	453	478	434	319	452	363	388	372	393
	60	417	441	469	539	504	375	340	318	440	320	240	426	263	257	328	320
	120	256	281	316	275	270	277	190	220	194	206	148	230	182	194	185	220
	AUC vehicle			AUC anti-IL2/IL2 ab compl
	Mean	SD	N	Mean	SD	N
	46688	3056	8	36453	2791	8
g	ip glucose tolerance test (ipGTT), 8 weeks, blood glucose in mg/dl
	time (min)	vehicle								anti-IL2/IL2 ab compl
	0	205	186	241	222	187	257	157	220	218	191	147	220	166	186	212	193
	15	540	472	581	553	441	456	434	450	406	373	367	432	356	379	393	391
	30	497	531	528	575	503	531	461	414	427	354	426	384	308	410	451	393
	60	540	497	464	528	572	498	411	304	366	230	273	326	211	369	335	320
	120	252	300	231	303	324	327	274	203	183	216	147	128	210	150	239	213
	AUC vehicle			AUC anti-IL2/IL2 ab compl
	Mean	SD	N	Mean	SD	N
	50052	3334	8	35353	2476	8

## Sheet: Figure 8
Figure 8
b	CD11b+ CD45hi (% of live)
	HFHS diet	HFHS diet + Treg transfer iv	p value
	1.63	0.881	0.00143328
	1.9	0.246
	1.5	0.2
	0.9	1.3
	1.9	0.3
	1.34	0.54
	1.9	0.943
	0.8	0.823
c	CD80+ (% of microglia)
	HFHS diet	HFHS diet + Treg transfer iv	p value
	19	19	0.0255846
	22.7	16.9
	24.2	17.2
	17.6	16.8
	21.3	17.6
d	CD86+ (% of microglia)
	HFHS diet	HFHS diet + Treg transfer iv	p value
	1.66	1.33	0.120697
	1.93	0.589
	1.7	2.11
	1.2	0.444
	1.9	1.1
e	MHCII+ (% of microglia)
	HFHS diet	HFHS diet + Treg transfer iv	p value
	1.58	0.78	0.831419
	0.688	1.7
	0.458	0.322
	1.78	0.98
	0.388	1.3
	0.758	0.122
f	CD62Llow (% of CD4+)
	Hypo HFHS diet	Hypo HFHS diet + Treg transfer iv	rest brain HFHS diet	rest brain HFHS diet + Treg transfer iv		p value hypo		p value rest brain
	55.9	34.6	60.2	29.5		0.000425151		1.05188e-05
	62.4	33.6	55.5	31.2
	43.9	28	55.5	32.2
	48.9	38.5	47.5	29.3
	53	23.7	49.2	28.6
	56.8	42.8
h	CD44hi (% of CD4+)
	Hypo HFHS diet	Hypo HFHS diet + Treg transfer iv	rest brain HFHS diet	rest brain HFHS diet + Treg transfer iv		p value hypo		p value rest brain
	58.3	38.5	42.6	26		0.00242351		8.26947e-06
	56.2	40.8	48.4	27
	49.3	37.6	53.1	24
	66.3	45.8	54.5	29
	51.8	40.7	47.9	27
	43.2	33.9	47.6	29.9
i	ip glucose tolerance test (ipGTT), BL6 4 weeks HFHSD, blood glucose in mg/dl
	time (min)	HFHS diet + vehicle					HFHS diet + i.v. Tregs
	0	196	151	235	217	216	231	231	188	122	127
	15	374	488	450	428	395	440	313	473	494	400
	30	502	542	555	570	466	444	458	493	452	402
	60	428	479	509	385	417	361	522	507	328	303
	120	204	259	335	270	264	238	275	250	225	231
	AUC vehicle			AUC iv Tregs
	Mean	SD	N	Mean	SD	N
	47240	2186	6	43286	3661	5
j	ip glucose tolerance test (ipGTT), Balbc 8 weeks HFHSD, blood glucose in mg/dl
	time (min)	HFHS diet + vehicle				HFHS diet + i.v. Tregs
	0	125	108	101	115	126	110	129	104	94
	15	262	205	265	253	218	219	274	210	234
	30	287	224	279	262	209	173	205	190	188
	60	218	182	203	192	158	165	165	159	147
	120	127	117	98	125	116	103	108	110	86
	AUC vehicle			AUC iv Tregs
	Mean	SD	N	Mean	SD	N
	22899	860.3	5	18936	567.6	5

## Sheet: Figure 9 
Figure 9
c	CD11b+ CD45hi (% of live)
	control T cell transfer i.c.	Treg transfer i.c.	p value
	0.294	0.146	0.0306916
	0.315	0.145
	0.345	0.261
	0.24	0.11
	0.45	0.3
	0.37	0.11
	0.1	0.34
	0.5	0.16
d	CD80+ (% of microglia)
	control T cell transfer i.c.	Treg transfer i.c.	p value
	5.19	4.85	0.00369619
	5.42	2.74
	7.98	3.28
	5.88	2.2
	6.1	3.9
	6.4	5.4
e	CD86+ (% of microglia)
	control T cell transfer i.c.	Treg transfer i.c.	p value
	12.7	4.05	3.79345e-05
	11.5	6.25
	10	6.46
	12	3.8
	9.2	7.2
	13.2	5.4
f	MHCII+ (% of microglia)
	control T cell transfer i.c.	Treg transfer i.c.	p value
	3.14	1.56	0.00403782
	3.91	3.48
	5.54	2.37
	4.2	2.4
	3.8	3.2
	5.5	2.2
g	ip glucose tolerance test (ipGTT), IC Treg transfer, blood glucose in mg/dl
	time (min)	HFHS diet + i.c. control T cells			HFHS diet + i.c. Tregs
	0	110	107	119	63	116	115
	15	249	258	259	220	290	141
	30	213	239	256	207	313	135
	60	182	175	206	160	174	122
	120	113	116	120	89	124	93
	AUC i.c. control T cells			AUC i.c. Tregs
	Mean	SD	N	Mean	SD	N
	21915	667.8	3	18803	2019	3

[truncated: 6 more sheets: Figure S1, Figure S2, Figure S3, Figure S7, Figure S8, Figure S9]
